# Supplementary material for: Optical maneuvering of dandelion-inspired fliers with vortex-enabled stability
Source: Sci Adv. 2026 Jul 29;12(31):eaee8014. doi: 10.1126/sciadv.aee8014 (PMC13418530; doi:10.1126/sciadv.aee8014)
Supplement: Supplementary file 2 — Movies S1 to S9 [file sciadv.aee8014_movies_s1_to_s9.zip]

Archive with 9 entries (9 files):
- aee8014_movie_s1.mp4
- aee8014_movie_s2.mp4
- aee8014_movie_s3.mp4
- aee8014_movie_s4.mp4
- aee8014_movie_s5.mp4
- aee8014_movie_s6.mp4
- aee8014_movie_s7.mp4
- aee8014_movie_s8.mp4
- aee8014_movie_s9.mp4
